# Supplementary material for: Microbial Biofilms at Meat-Processing Plant as Possible Places of Bacteria Survival
Source: Microorganisms. 2022 Aug 6;10(8):1583. doi: 10.3390/microorganisms10081583 (PMC9415349; doi:10.3390/microorganisms10081583)
Supplement: Supplementary file 1 [file microorganisms-10-01583-s001.zip › Supplementary table S1.xlsx]

## Sheet: Лист1
Family	Samples
	M1	M2	M3	M4	M5
Crocinitomicaceae	2.14487	7.99445	1.09278	0.022482	1.13758
Cyclobacteriaceae	0.488512	0	0.0437111	0	0
Cytophagaceae	0.790016	0	0.0109278	0.0044964	0
Dysgonomonadaceae	0.038165	1.36878	0.0218555	0	0.0727024
Lentimicrobiaceae	0.00763301	0.0396747	0.120205	0	0
NS9_marine_group	0	0.0198373	1.00535	0	0.00855322
Paludibacteraceae	0.0038165	0	0.0327833	0.0044964	0.209554
Rikenellaceae	0.0190825	0.932355	0.0874221	0.0179856	1.87743
Spirosomaceae	0.324403	0	0.0327833	0	0
Actinomycetaceae	0	0	0.0764944	1.90647	0.00427661
Brevibacteriaceae	0.0496145	0	0.0437111	0.723921	0.00427661
Dermabacteraceae	0.030532	0	0.0437111	0.530576	0
Dietziaceae	0.129761	0	0	0.00899281	0.00427661
Intrasporangiaceae	0.53431	0	0	0	0
Kineosporiaceae	0	0	0.3934	0	0
Nocardiaceae	0.767117	0.0198373	0.0218555	0.539568	0.076979
A4b	0.0038165	0.0396747	0.885149	0	0
Auxenochlorella_protothecoides	0.175559	0	0	0.0314748	0
Acidaminococcaceae	0	0.0396747	0.262266	0	0.260873
Aerococcaceae	0.0038165	0.773656	0.349689	1.40288	0.158235
Carnobacteriaceae	0.0038165	0.218211	0.568244	9.02428	0.0983621
Clostridiaceae_1	0.0419815	1.38861	0.415255	0.0359712	1.96296
Erysipelotrichaceae	0.0190825	2.34081	0.218555	0.0134892	2.08271
Lactobacillaceae	0	0	0.0327833	1.13759	0.00427661
Listeriaceae	0.0496145	0	0	0.148381	0.0171064
Staphylococcaceae	0.122128	0.0198373	0.163917	3.83543	0.0213831
Fusobacteriaceae	0.00763301	0.476096	0.0546388	0	0.0256597
Saccharimonadaceae	0.141211	0	0	0.0134892	1.39845
Alteromonadaceae	1.19838	0.872843	1.24577	0	0.0128298
Bacteriovoracaceae	1.31288	0.257885	1.32226	0.0314748	3.35286
Bdellovibrionaceae	0.507595	0.0198373	0.655666	0	0.0684258
Caulobacteraceae	1.31288	0.0198373	0.786799	0.0044964	0.22666
Devosiaceae	0.156477	0	0.163917	0.0044964	0.106915
Micavibrionaceae	0.225174	0	0	0	0
Neisseriaceae	0	0	0.0218555	0	0.209554
Rhizobiaceae	0.778567	0.0198373	0.185772	0.0269784	0.222384
Rhodanobacteraceae	0.00763301	0.0396747	1.71566	0	0
Rhodobacteraceae	5.97283	1.11089	1.87958	0.00899281	0.697088
Sandaracinaceae	0.141211	0.0198373	0.49175	0	0
SM2D12	0.488512	0	0	0.0044964	0
Sphingomonadaceae	0.442714	0	0.426183	0	0.00855322
bacterium_PM5-3	0.022899	1.09105	0.0218555	0.0044964	0.0812556
Rubritaleaceae	6.06824	0	0	0	0.00855322
