# Supplementary material for: Microbial Biofilms at Meat-Processing Plant as Possible Places of Bacteria Survival
Source: Microorganisms. 2022 Aug 6;10(8):1583. doi: 10.3390/microorganisms10081583 (PMC9415349; doi:10.3390/microorganisms10081583)
Supplement: Supplementary file 1 [file microorganisms-10-01583-s001.zip › Supplementary table S2.xlsx]

## Sheet: Лист1
	Table S2. Reagents used in the study	Name	Production	Сountry
		Sterile saline	Sigma-Aldrich	USA
		Glutaraldehyde	Sigma-Aldrich	USA
		Cacodylate buffer	Sigma-Aldrich	USA
		Osmium oxide	Sigma-Aldrich	USA
		Ruthenium red	Sigma-Aldrich	USA
		Agar-agar	Sigma-Aldrich	USA
		Uranyl acetate	Sigma-Aldrich	USA
		Ethyl alcohol	Sigma-Aldrich	USA
		Acetone	Sigma-Aldrich	USA
		Lead citrate	Sigma-Aldrich	USA
